# Supplementary material for: Systematic integration of machine learning algorithms to develop immune escape-related signatures to improve clinical outcomes in lung adenocarcinoma patients
Source: Front Immunol. 2023 Mar 2;14:1131768. doi: 10.3389/fimmu.2023.1131768 (PMC10018159; doi:10.3389/fimmu.2023.1131768)
Supplement: Supplementary file 2 [file Table_1.xlsx]

## Sheet: Sheet2
Table-S1:The gene signature for selected pathways
Pathway	Symbol		Steps	GeneSymbol	Direction	Discription
Parainflammation	VNN3		Step1	IL10	positive	Release of cancer cell antigens	Multiple
Parainflammation	CXCL10		Step1	TGFB1	positive	Release of cancer cell antigens	Multiple
Parainflammation	PLAT		Step1	HMGB1	positive	Release of cancer cell antigens	Multiple
Parainflammation	CCND1		Step1	ANXA1	positive	Release of cancer cell antigens	Multiple
Parainflammation	LGMN		Step1	CALR	positive	Release of cancer cell antigens	Multiple
Parainflammation	PLAUR		Step1	CXCL10	positive	Release of cancer cell antigens	Multiple
Parainflammation	AIM2		Step1	PDIA3	positive	Release of cancer cell antigens	Multiple
Parainflammation	MMP7		Step1	HSPA1A	positive	Release of cancer cell antigens	Multiple
Parainflammation	ICAM1		Step1	HSPA1B	positive	Release of cancer cell antigens	Multiple
Parainflammation	MX2		Step1	HSPA2	positive	Release of cancer cell antigens	Multiple
Parainflammation	CXCL9		Step1	HSPA8	positive	Release of cancer cell antigens	Multiple
Parainflammation	ANXA1		Step1	HSPA4	positive	Release of cancer cell antigens	Multiple
Parainflammation	TLR2		Step1	HSPA14	positive	Release of cancer cell antigens	Multiple
Parainflammation	PLA2G2D		Step1	HSPA5	positive	Release of cancer cell antigens	Multiple
Parainflammation	ITGA2		Step1	HSPA6	positive	Release of cancer cell antigens	Multiple
Parainflammation	MX1		Step1	HSPA9	positive	Release of cancer cell antigens	Multiple
Parainflammation	HMOX1		Step1	HSPA13	positive	Release of cancer cell antigens	Multiple
Parainflammation	CD276		Step1	HSPA7	positive	Release of cancer cell antigens	Multiple
Parainflammation	TIRAP		Step1	HSPA8	positive	Release of cancer cell antigens	Multiple
Parainflammation	IL33		Step1	HSPA12A	positive	Release of cancer cell antigens	Multiple
Parainflammation	PTGES		Step1	HSPA12B	positive	Release of cancer cell antigens	Multiple
Parainflammation	TNFRSF12A		Step1	HSP90AA1	positive	Release of cancer cell antigens	Multiple
Parainflammation	SCARB1		Step1	HSP90AB1	positive	Release of cancer cell antigens	Multiple
Parainflammation	CD14		Step1	HSP90B1	positive	Release of cancer cell antigens	Multiple
Parainflammation	BLNK		Step1	IFNA2	positive	Release of cancer cell antigens	Multiple
Parainflammation	IFIT3		Step1	IFNA1	positive	Release of cancer cell antigens	Multiple
Parainflammation	RETNLB		Step1	IFNA13	positive	Release of cancer cell antigens	Multiple
Parainflammation	IFIT2		Step1	IFNA6	positive	Release of cancer cell antigens	Multiple
Parainflammation	ISG15		Step1	IFNA21	positive	Release of cancer cell antigens	Multiple
Parainflammation	OAS2		Step1	IFNA4	positive	Release of cancer cell antigens	Multiple
Parainflammation	REL		Step1	IFNA8	positive	Release of cancer cell antigens	Multiple
Parainflammation	OAS3		Step1	IFNA5	positive	Release of cancer cell antigens	Multiple
Parainflammation	CD44		Step1	IFNA7	positive	Release of cancer cell antigens	Multiple
Parainflammation	PPARG		Step1	IFNA14	positive	Release of cancer cell antigens	Multiple
Parainflammation	BST2		Step1	IFNA16	positive	Release of cancer cell antigens	Multiple
Parainflammation	OAS1		Step1	IFNA10	positive	Release of cancer cell antigens	Multiple
Parainflammation	NOX1		Step1	IFNA17	positive	Release of cancer cell antigens	Multiple
Parainflammation	PLA2G2A		Step1	IFNB1	positive	Release of cancer cell antigens	Multiple
Parainflammation	IFIT1		Step1	IFNE	positive	Release of cancer cell antigens	Multiple
Parainflammation	IFITM3		Step1	IFNW1	positive	Release of cancer cell antigens	Multiple
Parainflammation	IL1RN		Step2-Positive	TNF	positive	Cancer antigen presentation	Multiple
APC_co_inhibition	C10orf54		Step2-Positive	IL1A	positive	Cancer antigen presentation	Multiple
APC_co_inhibition	CD274		Step2-Positive	IL1B	positive	Cancer antigen presentation	Multiple
APC_co_inhibition	LGALS9		Step2-Positive	IFNA2	positive	Cancer antigen presentation	Multiple
APC_co_inhibition	PDCD1LG2		Step2-Positive	IFNA1	positive	Cancer antigen presentation	Multiple
APC_co_inhibition	PVRL3		Step2-Positive	IFNA13	positive	Cancer antigen presentation	Multiple
APC_co_stimulation	CD40		Step2-Positive	IFNA6	positive	Cancer antigen presentation	Multiple
APC_co_stimulation	CD58		Step2-Positive	IFNA21	positive	Cancer antigen presentation	Multiple
APC_co_stimulation	CD70		Step2-Positive	IFNA4	positive	Cancer antigen presentation	Multiple
APC_co_stimulation	ICOSLG		Step2-Positive	IFNA8	positive	Cancer antigen presentation	Multiple
APC_co_stimulation	SLAMF1		Step2-Positive	IFNA5	positive	Cancer antigen presentation	Multiple
APC_co_stimulation	TNFSF14		Step2-Positive	IFNA7	positive	Cancer antigen presentation	Multiple
APC_co_stimulation	TNFSF15		Step2-Positive	IFNA14	positive	Cancer antigen presentation	Multiple
APC_co_stimulation	TNFSF18		Step2-Positive	IFNA16	positive	Cancer antigen presentation	Multiple
APC_co_stimulation	TNFSF4		Step2-Positive	IFNA10	positive	Cancer antigen presentation	Multiple
APC_co_stimulation	TNFSF8		Step2-Positive	IFNA17	positive	Cancer antigen presentation	Multiple
APC_co_stimulation	TNFSF9		Step2-Positive	CD40LG	positive	Cancer antigen presentation	Multiple
CCR	CCL16		Step2-Positive	CD40	positive	Cancer antigen presentation	Multiple
CCR	TPO		Step2-Positive	NT5C	positive	Cancer antigen presentation	Multiple
CCR	TGFBR2		Step2-Positive	HMGB1	positive	Cancer antigen presentation	Multiple
CCR	CXCL2		Step2-Positive	TLR1	positive	Cancer antigen presentation	Multiple
CCR	CCL14		Step2-Positive	TLR2	positive	Cancer antigen presentation	Multiple
CCR	TGFBR3		Step2-Positive	TLR3	positive	Cancer antigen presentation	Multiple
CCR	IL11RA		Step2-Positive	TLR4	positive	Cancer antigen presentation	Multiple
CCR	CCL11		Step2-Positive	TLR5	positive	Cancer antigen presentation	Multiple
CCR	IL4I1		Step2-Positive	TLR6	positive	Cancer antigen presentation	Multiple
CCR	IL33		Step2-Positive	TLR7	positive	Cancer antigen presentation	Multiple
CCR	CXCL12		Step2-Positive	TLR8	positive	Cancer antigen presentation	Multiple
CCR	CXCL10		Step2-Positive	TLR9	positive	Cancer antigen presentation	Multiple
CCR	BMPER		Step2-Positive	TLR10	positive	Cancer antigen presentation	Multiple
CCR	BMP8A		Step2-Positive	HLAA	positive	Cancer antigen presentation	Multiple
CCR	CXCL11		Step2-Positive	B2M	positive	Cancer antigen presentation	Multiple
CCR	IL21R		Step2-Positive	TAP1	positive	Cancer antigen presentation	Multiple
CCR	IL17B		Step3-Positive	CD3D	positive	Priming and activation	Multiple
CCR	TNFRSF9		Step3-Positive	CD3E	positive	Priming and activation	Multiple
CCR	ILF2		Step3-Positive	CD3G	positive	Priming and activation	Multiple
CCR	CX3CR1		Step3-Positive	CD247	positive	Priming and activation	Multiple
CCR	CCR8		Step3-Positive	CD28	positive	Priming and activation	Multiple
CCR	TNFSF12		Step3-Positive	TNFRSF9	positive	Priming and activation	Multiple
CCR	CSF3		Step3-Positive	TNFSF9	positive	Priming and activation	Multiple
CCR	TNFSF4		Step3-Positive	TNFRSF4	positive	Priming and activation	Multiple
CCR	BMP3		Step3-Positive	TNFSF4	positive	Priming and activation	Multiple
CCR	CX3CL1		Step3-Positive	CD27	positive	Priming and activation	Multiple
CCR	BMP5		Step3-Positive	CD70	positive	Priming and activation	Multiple
CCR	CXCR2		Step3-Positive	TNFRSF14	positive	Priming and activation	Multiple
CCR	TNFRSF10D		Step3-Positive	TNFSF14	positive	Priming and activation	Multiple
CCR	BMP2		Step3-Positive	CD40	positive	Priming and activation	Multiple
CCR	CXCL14		Step3-Positive	CD40LG	positive	Priming and activation	Multiple
CCR	CCL28		Step3-Positive	TNFRSF18	positive	Priming and activation	Multiple
CCR	CXCL3		Step3-Positive	TNFSF18	positive	Priming and activation	Multiple
CCR	BMP6		Step3-Positive	TNFRSF25	positive	Priming and activation	Multiple
CCR	CCL21		Step3-Positive	TNFSF15	positive	Priming and activation	Multiple
CCR	CXCL9		Step3-Positive	TNFRSF8	positive	Priming and activation	Multiple
CCR	CCL23		Step3-Positive	TNFSF8	positive	Priming and activation	Multiple
CCR	IL6		Step3-Positive	HAVCR1	positive	Priming and activation	Multiple
CCR	TNFRSF18		Step3-Positive	TIMD4	positive	Priming and activation	Multiple
CCR	IL17RD		Step3-Positive	SLAMF7	positive	Priming and activation	Multiple
CCR	IL17D		Step3-Positive	SLAMF6	positive	Priming and activation	Multiple
CCR	IL27		Step3-Positive	SLAMF1	positive	Priming and activation	Multiple
CCR	CCL7		Step3-Positive	SLAMF9	positive	Priming and activation	Multiple
CCR	IL1R1		Step3-Positive	SLAMF8	positive	Priming and activation	Multiple
CCR	CXCR4		Step3-Positive	CD2	positive	Priming and activation	Multiple
CCR	CXCR2P1		Step3-Positive	CD48	positive	Priming and activation	Multiple
CCR	TGFB1I1		Step3-Positive	CD58	positive	Priming and activation	Multiple
CCR	IFNGR1		Step3-Positive	CD226	positive	Priming and activation	Multiple
CCR	IL9R		Step3-Positive	ICOS	positive	Priming and activation	Multiple
CCR	IL1RAPL1		Step3-Positive	ICOSLG	positive	Priming and activation	Multiple
CCR	IL11		Step3-Positive	KLRK1	positive	Priming and activation	Multiple
CCR	CSF1		Step3-Positive	MICA	positive	Priming and activation	Multiple
CCR	IL20RA		Step3-Positive	MICB	positive	Priming and activation	Multiple
CCR	IL25		Step3-Positive	RAET1E	positive	Priming and activation	Multiple
CCR	TNFRSF4		Step3-Positive	RAET1G	positive	Priming and activation	Multiple
CCR	IL18		Step3-Positive	CRTAM	positive	Priming and activation	Multiple
CCR	ILF3		Step3-Positive	CADM1	positive	Priming and activation	Multiple
CCR	CCL20		Step3-Positive	IL2	positive	Priming and activation	Multiple
CCR	TNFRSF12A		Step3-Positive	IL12A	positive	Priming and activation	Multiple
CCR	IL6ST		Step3-Positive	IL12B	positive	Priming and activation	Multiple
CCR	CXCL13		Step4-B-recruiting	CXCR5	positive	Trafficking of immune cells to tumors	B cell
CCR	IL12B		Step4-B-recruiting	CXCL13	positive	Trafficking of immune cells to tumors	B cell
CCR	TNFRSF8		Step4-NK-recruiting	KLRC1	positive	Trafficking of immune cells to tumors	NK cell
CCR	IL6R		Step4-NK-recruiting	KLRF1	positive	Trafficking of immune cells to tumors	NK cell
CCR	BMPR2		Step4-CD4T-recruiting	CCL19	positive	Trafficking of immune cells to tumors	CD4 T cell
CCR	IFNE		Step4-CD4T-recruiting	CX3CL1	positive	Trafficking of immune cells to tumors	CD4 T cell
CCR	IL1RAPL2		Step4-CD4T-recruiting	CXCL16	positive	Trafficking of immune cells to tumors	CD4 T cell
CCR	IL3RA		Step4-CD8T-recruiting	CCR5	positive	Trafficking of immune cells to tumors	CD8 T cell
CCR	BMP4		Step4-CD8T-recruiting	CXCR3	positive	Trafficking of immune cells to tumors	CD8 T cell
CCR	CCL24		Step4-CD8T-recruiting	CXCL9	positive	Trafficking of immune cells to tumors	CD8 T cell
CCR	TNFSF13B		Step4-CD8T-recruiting	CCL20	positive	Trafficking of immune cells to tumors	CD8 T cell
CCR	CCR4		Step4-CD8T-recruiting	CXCL11	positive	Trafficking of immune cells to tumors	CD8 T cell
CCR	IL2RA		Step4-CD4T-recruiting	CX3CL1	positive	Trafficking of immune cells to tumors	CD4 T cell
CCR	IL32		Step4-CD4T-recruiting	CXCL16	positive	Trafficking of immune cells to tumors	CD4 T cell
CCR	TNFRSF10C		Step4-DC-recruiting	CCR7	positive	Trafficking of immune cells to tumors	Dendritic cell
CCR	IL22RA1		Step4-DC-recruiting	CCL3	positive	Trafficking of immune cells to tumors	Dendritic cell
CCR	BMPR1A		Step4-DC-recruiting	CCL4	positive	Trafficking of immune cells to tumors	Dendritic cell
CCR	CXCR5		Step4-DC-recruiting	CCL5	positive	Trafficking of immune cells to tumors	Dendritic cell
CCR	CXCR3		Step4-DC-recruiting	CCL21	positive	Trafficking of immune cells to tumors	Dendritic cell
CCR	IFNA8		Step4-Macro-recruiting	CSF1	positive	Trafficking of immune cells to tumors	Macrophage
CCR	IL17REL		Step4-Macro-recruiting	CCL2	positive	Trafficking of immune cells to tumors	Macrophage
CCR	IFNB1		Step4-DC-recruiting	CCL3	positive	Trafficking of immune cells to tumors	Dendritic cell
CCR	IFNAR1		Step4-DC-recruiting	CCL4	positive	Trafficking of immune cells to tumors	Dendritic cell
CCR	TNFRSF1B		Step4-DC-recruiting	CCL5	positive	Trafficking of immune cells to tumors	Dendritic cell
CCR	CCL17		Step4-Macro-recruiting	CCL2	positive	Trafficking of immune cells to tumors	Macrophage
CCR	IFNL1		Step4-CD4T-recruiting	CX3CL1	positive	Trafficking of immune cells to tumors	CD4 T cell
CCR	IL16		Step4-CD8T-recruiting	CXCR3	positive	Trafficking of immune cells to tumors	CD8 T cell
CCR	IL1RL1		Step4-CD8T-recruiting	CXCL9	positive	Trafficking of immune cells to tumors	CD8 T cell
CCR	ILK		Step4-DC-recruiting	CCL3	positive	Trafficking of immune cells to tumors	Dendritic cell
CCR	CCL25		Step4-DC-recruiting	CCL4	positive	Trafficking of immune cells to tumors	Dendritic cell
CCR	ILDR2		Step4-DC-recruiting	CCL5	positive	Trafficking of immune cells to tumors	Dendritic cell
CCR	CXCR1		Step4-CD8T-recruiting	CXCL11	positive	Trafficking of immune cells to tumors	CD8 T cell
CCR	IL36RN		Step4-CD4T-recruiting	CX3CL1	positive	Trafficking of immune cells to tumors	CD4 T cell
CCR	IL34		Step4-B-recruiting	CXCR5	positive	Trafficking of immune cells to tumors	B cell
CCR	TGFB1		Step4-DC-recruiting	CCR7	positive	Trafficking of immune cells to tumors	Dendritic cell
CCR	IFNG		Step4-CD8T-recruiting	CXCL9	positive	Trafficking of immune cells to tumors	CD8 T cell
CCR	IL19		Step4-DC-recruiting	CCL3	positive	Trafficking of immune cells to tumors	Dendritic cell
CCR	ILKAP		Step4-DC-recruiting	CCL4	positive	Trafficking of immune cells to tumors	Dendritic cell
CCR	BMP2K		Step4-DC-recruiting	CCL5	positive	Trafficking of immune cells to tumors	Dendritic cell
CCR	CCR10		Step4-CD4T-recruiting	CCL19	positive	Trafficking of immune cells to tumors	CD4 T cell
CCR	ILDR1		Step4-DC-recruiting	CCL21	positive	Trafficking of immune cells to tumors	Dendritic cell
CCR	EPO		Step4-CD4T-recruiting	CX3CL1	positive	Trafficking of immune cells to tumors	CD4 T cell
CCR	CCR7		Step4-B-recruiting	CXCL13	positive	Trafficking of immune cells to tumors	B cell
CCR	IL17C		Step4-CD8T-recruiting	CXCR3	positive	Trafficking of immune cells to tumors	CD8 T cell
CCR	IL23A		Step4-CD8T-recruiting	CXCL9	positive	Trafficking of immune cells to tumors	CD8 T cell
CCR	CCR5		Step4-CD8T-recruiting	CXCL11	positive	Trafficking of immune cells to tumors	CD8 T cell
CCR	IL7		Step4-CD8T-recruiting	CCL20	positive	Trafficking of immune cells to tumors	CD8 T cell
CCR	EPOR		Step4-CD8T-recruiting	CCL20	positive	Trafficking of immune cells to tumors	CD8 T cell
CCR	CCL13		Step5-Positive	STAT1	positive	Infiltration of immune cells into tumors	T cell
CCR	IL2RG		Step5-Positive	IRF5	positive	Infiltration of immune cells into tumors	T cell
CCR	IL31RA		Step5-Positive	KLF2	positive	Infiltration of immune cells into tumors	T cell
CCR	TNFAIP6		Step5-Positive	ITGB2	positive	Infiltration of immune cells into tumors	T cell
CCR	IFNL2		Step6-Positive	CD28	positive	Recognition of cancer cells by T cells	Multiple
CCR	BMP1		Step6-Positive	ICOS	positive	Recognition of cancer cells by T cells	Multiple
CCR	IL12RB1		Step6-Positive	ICOSLG	positive	Recognition of cancer cells by T cells	Multiple
CCR	TNFAIP8		Step6-Positive	TNFRSF9	positive	Recognition of cancer cells by T cells	Multiple
CCR	IL4R		Step6-Positive	TNFSF9	positive	Recognition of cancer cells by T cells	Multiple
CCR	TNFRSF6B		Step6-Positive	CD27	positive	Recognition of cancer cells by T cells	Multiple
CCR	TNFAIP8L1		Step6-Positive	CD70	positive	Recognition of cancer cells by T cells	Multiple
CCR	TNFRSF10B		Step6-Positive	TNFRSF4	positive	Recognition of cancer cells by T cells	Multiple
CCR	IFNL3		Step6-Positive	TNFSF4	positive	Recognition of cancer cells by T cells	Multiple
CCR	CCL5		Step6-Positive	TNFSF14	positive	Recognition of cancer cells by T cells	Multiple
CCR	CXCL6		Step6-Positive	CD40	positive	Recognition of cancer cells by T cells	Multiple
CCR	CXCL1		Step6-Positive	CD40LG	positive	Recognition of cancer cells by T cells	Multiple
CCR	CCR3		Step6-Positive	HLAA	positive	Recognition of cancer cells by T cells	Multiple
CCR	TNFSF11		Step6-Positive	B2M	positive	Recognition of cancer cells by T cells	Multiple
CCR	CSF1R		Step6-Positive	TAP1	positive	Recognition of cancer cells by T cells	Multiple
CCR	IL21		Step6-Positive	BIRC5	positive	Recognition of cancer cells by T cells	Multiple
CCR	IL1RAP		Step6-Positive	MDM2	positive	Recognition of cancer cells by T cells	Multiple
CCR	IL12RB2		Step6-Positive	MAGEA4	positive	Recognition of cancer cells by T cells	Multiple
CCR	CCL1		Step6-Positive	TP53	positive	Recognition of cancer cells by T cells	Multiple
CCR	IL17RA		Step7-Positive	IFNG	positive	Killing of cancer cells	Multiple
CCR	CCR1		Step7-Positive	GZMB	positive	Killing of cancer cells	Multiple
CCR	IL1RN		Step7-Positive	PRF1	positive	Killing of cancer cells	Multiple
CCR	TNFRSF11B
CCR	TNFRSF14
CCR	IL13
CCR	IL2RB
CCR	BMP8B
CCR	CCL2
CCR	IL24
CCR	IL18RAP
CCR	TGFBI
CCR	TNFSF10
CCR	TNFRSF11A
CCR	CXCL5
CCR	IL5RA
CCR	TNFSF9
CCR	IL1RL2
CCR	TNFRSF13C
CCR	IL36G
CCR	IL15RA
CCR	TNFRSF21
CCR	CXCL8
CCR	IL22RA2
CCR	TNFAIP8L2
CCR	IL18R1
CCR	IFNLR1
CCR	CXCR6
CCR	CCL3L3
CCR	TNFRSF1A
CCR	IL17RE
CCR	IFNGR2
CCR	IL17RC
CCR	TNFAIP8L3
CCR	ILVBL
CCR	TGFBRAP1
CCR	CCL4L1
CCR	CSF2RA
CCR	CCRN4L
CCR	CCL26
CCR	TNFAIP1
CCR	CCRL2
CCR	IFNA10
CCR	TNFRSF17
CCR	IFNA13
CCR	IL20
CCR	IL18BP
CCR	CCL3L1
CCR	TNFSF12-TNFSF13
CCR	IL5
CCR	IL23R
CCR	IL26
CCR	TNF
CCR	TGFA
CCR	CSF2
CCR	IL1F10
CCR	CXCL17
CCR	TNFSF13
CCR	IFNA4
CCR	IL37
CCR	IL12A
CCR	IL7R
CCR	IFNA1
CCR	IL1A
CCR	IL4
CCR	IL2
CCR	CCL22
CCR	CSF3R
CCR	IL10
CCR	IFNK
CCR	TGFB2
CCR	IL1R2
CCR	IL1B
CCR	IL17F
CCR	IL27RA
CCR	IL15
CCR	TNFSF8
CCR	IL36B
CCR	XCL1
CCR	CXCL16
CCR	TNFRSF19
CCR	IL3
CCR	CCL3
CCR	IFNA2
CCR	BMPR1B
CCR	IFNA21
CCR	TNFSF18
CCR	CCL8
CCR	IL17RB
CCR	TNFRSF25
CCR	IL22
CCR	IL10RB
CCR	IFNAR2
CCR	CCL18
CCR	IFNA16
CCR	CSF2RB
CCR	IL36A
CCR	TNFAIP3
CCR	IL13RA2
CCR	IL13RA1
CCR	CCR9
CCR	TNFRSF10A
CCR	IFNA7
CCR	IFNW1
CCR	XCL2
CCR	TNFSF14
CCR	CCR2
CCR	BMP15
CCR	BMP10
CCR	CCL15-CCL14
CCR	TGFBR1
CCR	IFNA5
CCR	BMP7
CCR	IFNA14
CCR	IL20RB
CCR	IL10RA
CCR	IFNA17
CCR	CCR6
CCR	TGFB3
CCR	CCL15
CCR	CCL4
CCR	CCL27
CCR	TNFRSF13B
Check-point	IDO1
Check-point	LAG3
Check-point	CTLA4
Check-point	TNFRSF9
Check-point	ICOS
Check-point	CD80
Check-point	PDCD1LG2
Check-point	TIGIT
Check-point	CD70
Check-point	TNFSF9
Check-point	ICOSLG
Check-point	KIR3DL1
Check-point	CD86
Check-point	PDCD1
Check-point	LAIR1
Check-point	TNFRSF8
Check-point	TNFSF15
Check-point	TNFRSF14
Check-point	IDO2
Check-point	CD276
Check-point	CD40
Check-point	TNFRSF4
Check-point	TNFSF14
Check-point	HHLA2
Check-point	CD244
Check-point	CD274
Check-point	HAVCR2
Check-point	CD27
Check-point	BTLA
Check-point	LGALS9
Check-point	TMIGD2
Check-point	CD28
Check-point	CD48
Check-point	TNFRSF25
Check-point	CD40LG
Check-point	ADORA2A
Check-point	VTCN1
Check-point	CD160
Check-point	CD44
Check-point	TNFSF18
Check-point	TNFRSF18
Check-point	BTNL2
Check-point	C10orf54
Check-point	CD200R1
Check-point	TNFSF4
Check-point	CD200
Check-point	NRP1
Cytolytic_activity	PRF1
Cytolytic_activity	GZMA
HLA	HLA-E
HLA	HLA-DPB2
HLA	HLA-C
HLA	HLA-J
HLA	HLA-DQB1
HLA	HLA-DQB2
HLA	HLA-DQA2
HLA	HLA-DQA1
HLA	HLA-A
HLA	HLA-DMA
HLA	HLA-DOB
HLA	HLA-DRB1
HLA	HLA-H
HLA	HLA-B
HLA	HLA-DRB5
HLA	HLA-DOA
HLA	HLA-DPB1
HLA	HLA-DRA
HLA	HLA-DRB6
HLA	HLA-L
HLA	HLA-F
HLA	HLA-G
HLA	HLA-DMB
HLA	HLA-DPA1
Inflammation-promoting	CCL5
Inflammation-promoting	CD19
Inflammation-promoting	CD8B
Inflammation-promoting	CXCL10
Inflammation-promoting	CXCL13
Inflammation-promoting	CXCL9
Inflammation-promoting	GNLY
Inflammation-promoting	GZMB
Inflammation-promoting	IFNG
Inflammation-promoting	IL12A
Inflammation-promoting	IL12B
Inflammation-promoting	IRF1
Inflammation-promoting	PRF1
Inflammation-promoting	STAT1
Inflammation-promoting	TBX21
MHC_class_I	B2M
MHC_class_I	HLA-A
MHC_class_I	TAP1
T_cell_co-inhibition	BTLA
T_cell_co-inhibition	C10orf54
T_cell_co-inhibition	CD160
T_cell_co-inhibition	CD244
T_cell_co-inhibition	CD274
T_cell_co-inhibition	CTLA4
T_cell_co-inhibition	HAVCR2
T_cell_co-inhibition	LAG3
T_cell_co-inhibition	LAIR1
T_cell_co-inhibition	TIGIT
T_cell_co-stimulation	CD2
T_cell_co-stimulation	CD226
T_cell_co-stimulation	CD27
T_cell_co-stimulation	CD28
T_cell_co-stimulation	CD40LG
T_cell_co-stimulation	ICOS
T_cell_co-stimulation	SLAMF1
T_cell_co-stimulation	TNFRSF18
T_cell_co-stimulation	TNFRSF25
T_cell_co-stimulation	TNFRSF4
T_cell_co-stimulation	TNFRSF8
T_cell_co-stimulation	TNFRSF9
T_cell_co-stimulation	TNFSF14
Type_I_IFN_Reponse	DDX4
Type_I_IFN_Reponse	IFIT1
Type_I_IFN_Reponse	IFIT2
Type_I_IFN_Reponse	IFIT3
Type_I_IFN_Reponse	IRF7
Type_I_IFN_Reponse	ISG20
Type_I_IFN_Reponse	MX1
Type_I_IFN_Reponse	MX2
Type_I_IFN_Reponse	RSAD2
Type_I_IFN_Reponse	TNFSF10
Type_II_IFN_Reponse	GPR146
Type_II_IFN_Reponse	SELP
Type_II_IFN_Reponse	AHR
EMT	VIM
EMT	CDH2
EMT	FOXC2
EMT	SNAI1
EMT	SNAI2
EMT	TWIST1
EMT	FN1
EMT	ITGB6
EMT	MMP2
EMT	MMP3
EMT	MMP9
EMT	SOX10
EMT	GCS
Angiogenesis	VEGFA
Angiogenesis	KDR
Angiogenesis	ESM1
Angiogenesis	PECAM1
Angiogenesis	ANGPTL4
Myeloid inflammation	IL-6
Myeloid inflammation	CXCL1
Myeloid inflammation	CXCL2
Myeloid inflammation	CXCL3
Myeloid inflammation	CXCL8
Myeloid inflammation	PTGS2
HYPOXIA	PGK1
HYPOXIA	PDK1
HYPOXIA	GBE1
HYPOXIA	PFKL
HYPOXIA	ALDOA
HYPOXIA	ENO2
HYPOXIA	PGM1
HYPOXIA	NDRG1
HYPOXIA	HK2
HYPOXIA	ALDOC
HYPOXIA	GPI
HYPOXIA	MXI1
HYPOXIA	SLC2A1
HYPOXIA	P4HA1
HYPOXIA	ADM
HYPOXIA	P4HA2
HYPOXIA	ENO1
HYPOXIA	PFKP
HYPOXIA	AK4
HYPOXIA	FAM162A
HYPOXIA	PFKFB3
HYPOXIA	VEGFA
HYPOXIA	BNIP3L
HYPOXIA	TPI1
HYPOXIA	ERO1A
HYPOXIA	KDM3A
HYPOXIA	CCNG2
HYPOXIA	LDHA
HYPOXIA	GYS1
HYPOXIA	GAPDH
HYPOXIA	BHLHE40
HYPOXIA	ANGPTL4
HYPOXIA	JUN
HYPOXIA	SERPINE1
HYPOXIA	LOX
HYPOXIA	GCK
HYPOXIA	PPFIA4
HYPOXIA	MAFF
HYPOXIA	DDIT4
HYPOXIA	SLC2A3
HYPOXIA	IGFBP3
HYPOXIA	NFIL3
HYPOXIA	FOS
HYPOXIA	RBPJ
HYPOXIA	HK1
HYPOXIA	CITED2
HYPOXIA	ISG20
HYPOXIA	GALK1
HYPOXIA	WSB1
HYPOXIA	PYGM
HYPOXIA	STC1
HYPOXIA	ZNF292
HYPOXIA	BTG1
HYPOXIA	PLIN2
HYPOXIA	CSRP2
HYPOXIA	VLDLR
HYPOXIA	JMJD6
HYPOXIA	EXT1
HYPOXIA	F3
HYPOXIA	PDK3
HYPOXIA	ANKZF1
HYPOXIA	UGP2
HYPOXIA	ALDOB
HYPOXIA	STC2
HYPOXIA	ERRFI1
HYPOXIA	ENO3
HYPOXIA	PNRC1
HYPOXIA	HMOX1
HYPOXIA	PGF
HYPOXIA	GAPDHS
HYPOXIA	CHST2
HYPOXIA	TMEM45A
HYPOXIA	BCAN
HYPOXIA	ATF3
HYPOXIA	CAV1
HYPOXIA	AMPD3
HYPOXIA	GPC3
HYPOXIA	NDST1
HYPOXIA	IRS2
HYPOXIA	SAP30
HYPOXIA	GAA
HYPOXIA	SDC4
HYPOXIA	STBD1
HYPOXIA	IER3
HYPOXIA	PKLR
HYPOXIA	IGFBP1
HYPOXIA	PLAUR
HYPOXIA	CAVIN3
HYPOXIA	CCN5
HYPOXIA	LARGE1
HYPOXIA	NOCT
HYPOXIA	S100A4
HYPOXIA	RRAGD
HYPOXIA	ZFP36
HYPOXIA	EGFR
HYPOXIA	EDN2
HYPOXIA	IDS
HYPOXIA	CDKN1A
HYPOXIA	RORA
HYPOXIA	DUSP1
HYPOXIA	MIF
HYPOXIA	PPP1R3C
HYPOXIA	DPYSL4
HYPOXIA	KDELR3
HYPOXIA	DTNA
HYPOXIA	ADORA2B
HYPOXIA	HS3ST1
HYPOXIA	CAVIN1
HYPOXIA	NR3C1
HYPOXIA	KLF6
HYPOXIA	GPC4
HYPOXIA	CCN1
HYPOXIA	TNFAIP3
HYPOXIA	CA12
HYPOXIA	HEXA
HYPOXIA	BGN
HYPOXIA	PPP1R15A
HYPOXIA	PGM2
HYPOXIA	PIM1
HYPOXIA	PRDX5
HYPOXIA	NAGK
HYPOXIA	CDKN1B
HYPOXIA	BRS3
HYPOXIA	TKTL1
HYPOXIA	MT1E
HYPOXIA	ATP7A
HYPOXIA	MT2A
HYPOXIA	SDC3
HYPOXIA	TIPARP
HYPOXIA	PKP1
HYPOXIA	ANXA2
HYPOXIA	PGAM2
HYPOXIA	DDIT3
HYPOXIA	PRKCA
HYPOXIA	SLC37A4
HYPOXIA	CXCR4
HYPOXIA	EFNA3
HYPOXIA	CP
HYPOXIA	KLF7
HYPOXIA	CCN2
HYPOXIA	CHST3
HYPOXIA	TPD52
HYPOXIA	LXN
HYPOXIA	B4GALNT2
HYPOXIA	PPARGC1A
HYPOXIA	BCL2
HYPOXIA	GCNT2
HYPOXIA	HAS1
HYPOXIA	KLHL24
HYPOXIA	SCARB1
HYPOXIA	SLC25A1
HYPOXIA	SDC2
HYPOXIA	CASP6
HYPOXIA	VHL
HYPOXIA	FOXO3
HYPOXIA	PDGFB
HYPOXIA	B3GALT6
HYPOXIA	SLC2A5
HYPOXIA	SRPX
HYPOXIA	EFNA1
HYPOXIA	GLRX
HYPOXIA	ACKR3
HYPOXIA	PAM
HYPOXIA	TGFBI
HYPOXIA	DCN
HYPOXIA	SIAH2
HYPOXIA	PLAC8
HYPOXIA	FBP1
HYPOXIA	TPST2
HYPOXIA	PHKG1
HYPOXIA	MYH9
HYPOXIA	CDKN1C
HYPOXIA	GRHPR
HYPOXIA	PCK1
HYPOXIA	INHA
HYPOXIA	HSPA5
HYPOXIA	NDST2
HYPOXIA	NEDD4L
HYPOXIA	TPBG
HYPOXIA	XPNPEP1
HYPOXIA	IL6
HYPOXIA	SLC6A6
HYPOXIA	MAP3K1
HYPOXIA	LDHC
HYPOXIA	AKAP12
HYPOXIA	TES
HYPOXIA	KIF5A
HYPOXIA	LALBA
HYPOXIA	COL5A1
HYPOXIA	GPC1
HYPOXIA	HDLBP
HYPOXIA	ILVBL
HYPOXIA	NCAN
HYPOXIA	TGM2
HYPOXIA	ETS1
HYPOXIA	HOXB9
HYPOXIA	SELENBP1
HYPOXIA	FOSL2
HYPOXIA	SULT2B1
HYPOXIA	TGFB3
